# Supplementary material for: Computational Analysis of the Kinetic Requirements for Coupled Reaction Systems
Source: Molecules. 2025 Feb 15;30(4):911. doi: 10.3390/molecules30040911 (PMC11858731; doi:10.3390/molecules30040911)
Supplement: Supplementary file 1 [file molecules-30-00911-s001.zip]

Archive with 1 entries (1 files):
- molecules-3396470-supplementary.pdf
